# Supplementary material for: (2-Amino­phen­yl)methanol
Source: Acta Crystallogr Sect E Struct Rep Online. 2011 Dec 21;68(Pt 1):o174. doi: 10.1107/S1600536811053657 (PMC3254513; doi:10.1107/S1600536811053657)
Supplement: Supplementary file 1 [file e-68-0o174-sup1.cif]

##############################################################################
#                                                                            #
# This CIF contains the data in a paper accepted for publication in          #
# Acta Crystallographica Section E. It conforms to the requirements of       #
# Notes for Authors for Acta Crystallographica Section E, and has been       #
# peer reviewed under the auspices of the IUCr Commission on Journals.       #
#                                                                            #
# Full details of the Crystallographic Information File format               #
# are given in the paper "The Crystallographic Information File (CIF):       #
# a New Standard Archive File for Crystallography" by S. R. Hall, F. H.      #
# Allen and I. D. Brown [Acta Cryst. (1991), A47, 655-685].                  #
#                                                                            #
# The current version of the core CIF dictionary is obtainable from          #
# ftp://ftp.iucr.org/pub/cif_core.dic.                                       #
#                                                                            #
# Software is freely available for graphical display of the structure(s)     #
# in this CIF. For information consult the CIF software page                 #
# http://www.iucr.org/resources/cif/software.                                #
#                                                                            #
# This file may be used for bona fide research purposes within the           #
# scientific community so long as proper attribution is given to the journal # 
# article from which it was obtained.                                        #
#                                                                            #
##############################################################################
data_global
_audit_creation_method     'form.cif (version 2.0)'
_journal_data_validation_number     ?
_journal_date_recd_electronic     2011-11-11
_journal_date_accepted     2011-12-13
_journal_name_full     'Acta Crystallographica, Section E'
_journal_year     2012
_journal_volume     68
_journal_issue      1
_journal_page_first     o174
_journal_page_last     o174
_journal_paper_category     QO
_journal_paper_doi     10.1107/S1600536811053657
_journal_coeditor_code     FJ2480
_publ_contact_author_name     'Dr Manuel A. Fernandes'
_publ_contact_author_address
;
Molecular Sciences Institute
School of Chemistry
University of the Witwatersrand
PO Wits 2050
Johannesburg
South Africa
;
_publ_contact_author_email     'manuel.fernandes@wits.ac.za'
_publ_contact_author_fax     'Int +27 11 717 6749'
_publ_contact_author_phone     'Int +27 11 717 6723'
_publ_section_title
;
(2-Aminophenyl)methanol
;
loop_
    _publ_author_name
    _publ_author_footnote
    _publ_author_address
    'Zipp, Caitlin F.' .
;
Molecular Sciences Institute
School of Chemistry
University of the Witwatersrand
PO Wits 2050
Johannesburg
South Africa
;
    'Fernandes, Manuel  A.' .
;
Molecular Sciences Institute
School of Chemistry
University of the Witwatersrand
PO Wits 2050
Johannesburg
South Africa
;
    'Marques, Helder M.' .
;
Molecular Sciences Institute
School of Chemistry
University of the Witwatersrand
PO Wits 2050
Johannesburg
South Africa
;
    'Michael, Joseph P.' .
;
Molecular Sciences Institute
School of Chemistry
University of the Witwatersrand
PO Wits 2050
Johannesburg
South Africa
;
data_I
_audit_creation_method     SHELXL-97
_chemical_name_systematic
;
(2-Aminophenyl)methanol
;
_chemical_name_common     ?
_chemical_formula_moiety     'C7 H9 N O'
_chemical_formula_sum     'C7 H9 N O'
_chemical_formula_iupac     'C7 H9 N O'
_chemical_formula_weight     123.15
_chemical_melting_point     ?
_symmetry_cell_setting     orthorhombic
_symmetry_space_group_name_H-M     'P n a 21'
_symmetry_space_group_name_Hall     'P 2c -2n'
loop_
    _symmetry_equiv_pos_as_xyz
    'x, y, z'
    '-x, -y, z+1/2'
    'x+1/2, -y+1/2, z'
    '-x+1/2, y+1/2, z+1/2'
_cell_length_a     22.6222(9)
_cell_length_b     6.0675(2)
_cell_length_c     4.7005(2)
_cell_angle_alpha     90.00
_cell_angle_beta     90.00
_cell_angle_gamma     90.00
_cell_volume     645.19(4)
_cell_formula_units_Z     4
_cell_measurement_reflns_used     3105
_cell_measurement_theta_min     3.48
_cell_measurement_theta_max     28.33
_cell_measurement_temperature     173(2)
_exptl_crystal_description     needle
_exptl_crystal_colour     colourless
_exptl_crystal_size_max     0.46
_exptl_crystal_size_mid     0.20
_exptl_crystal_size_min     0.07
_exptl_crystal_density_diffrn     1.268
_exptl_crystal_density_meas     ?
_exptl_crystal_density_method     'not measured'
_exptl_crystal_F_000     264
_exptl_absorpt_coefficient_mu     0.086
_exptl_absorpt_correction_type     none
_exptl_absorpt_process_details     ?
_exptl_absorpt_correction_T_min     ?
_exptl_absorpt_correction_T_max     ?
_exptl_special_details     ?
_diffrn_ambient_temperature     173(2)
_diffrn_radiation_type     MoK\a
_diffrn_radiation_wavelength     0.71073
_diffrn_radiation_source     'fine-focus sealed tube'
_diffrn_radiation_monochromator     graphite
_diffrn_measurement_device_type     'Bruker APEXII CCD'
_diffrn_measurement_method     '\f and \w scans'
_diffrn_detector_area_resol_mean     ?
_diffrn_reflns_number     4682
_diffrn_reflns_av_R_equivalents     0.0776
_diffrn_reflns_av_sigmaI/netI     0.0364
_diffrn_reflns_theta_min     1.80
_diffrn_reflns_theta_max     26.00
_diffrn_reflns_theta_full     26.00
_diffrn_measured_fraction_theta_max     1.000
_diffrn_measured_fraction_theta_full     1.000
_diffrn_reflns_limit_h_min     -27
_diffrn_reflns_limit_h_max     27
_diffrn_reflns_limit_k_min     -7
_diffrn_reflns_limit_k_max     6
_diffrn_reflns_limit_l_min     -5
_diffrn_reflns_limit_l_max     5
_diffrn_standards_number     0
_diffrn_standards_interval_count     ?
_diffrn_standards_interval_time     ?
_diffrn_standards_decay_%     ?
_refine_special_details
;
Refinement of <i>F</i>^2^ against ALL reflections. The weighted <i>R</i>-factor
<i>wR</i> and goodness of fit <i>S</i> are based on <i>F</i>^2^, conventional
<i>R</i>-factors <i>R</i> are based on <i>F</i>, with <i>F</i> set to zero for
negative <i>F</i>^2^. The threshold expression of <i>F</i>^2^ >
\s(<i>F</i>^2^) is used only for calculating <i>R</i>-factors(gt) <i>etc</i>.
and is not relevant to the choice of reflections for refinement.
<i>R</i>-factors based on <i>F</i>^2^ are statistically about twice as large
as those based on <i>F</i>, and <i>R</i>- factors based on ALL data will be
even larger.
;
_reflns_number_total     715
_reflns_number_gt     681
_reflns_threshold_expression     I>2sigma(I)
_refine_ls_structure_factor_coef     Fsqd
_refine_ls_matrix_type     full
_refine_ls_R_factor_all     0.0317
_refine_ls_R_factor_gt     0.0300
_refine_ls_wR_factor_gt     0.0742
_refine_ls_wR_factor_ref     0.0754
_refine_ls_goodness_of_fit_ref     1.094
_refine_ls_restrained_S_all     1.093
_refine_ls_number_reflns     715
_refine_ls_number_parameters     82
_refine_ls_number_restraints     1
_refine_ls_hydrogen_treatment     constr
_refine_ls_weighting_scheme     calc
_refine_ls_weighting_details
         'calc w=1/[\s^2^(Fo^2^)+(0.0244P)^2^+0.1192P] where P=(Fo^2^+2Fc^2^)/3'
_atom_sites_solution_hydrogens     geom
_atom_sites_solution_primary     direct
_atom_sites_solution_secondary     difmap
_refine_ls_shift/su_max     0.000
_refine_ls_shift/su_mean     0.000
_refine_diff_density_max     0.116
_refine_diff_density_min     -0.130
_refine_ls_extinction_method     none
_refine_ls_extinction_coef     ?
loop_
    _atom_type_symbol
    _atom_type_description
    _atom_type_scat_dispersion_real
    _atom_type_scat_dispersion_imag
    _atom_type_scat_source
    'C' 'C' 0.0033 0.0000
                         'International Tables Vol C Tables 4.2.6.8 and 6.1.1.4'
    'H' 'H' 0.0000 0.0000
                         'International Tables Vol C Tables 4.2.6.8 and 6.1.1.4'
    'N' 'N' 0.0061 0.0000
                         'International Tables Vol C Tables 4.2.6.8 and 6.1.1.4'
    'O' 'O' 0.0106 0.0000
                         'International Tables Vol C Tables 4.2.6.8 and 6.1.1.4'
_computing_data_collection     'APEX2 (Bruker, 2005)'
_computing_cell_refinement     'SAINT (Bruker, 2005)'
_computing_data_reduction     'SAINT (Bruker, 2005)'
_computing_structure_solution     'SHELXS97 (Sheldrick, 2008)'
_computing_structure_refinement     'SHELXL97 (Sheldrick, 2008)'
_computing_molecular_graphics
;
<i>ORTEP-3 for Windows</i> (Farrugia, 1997) and <i>SCHAKAL99</i>
(Keller, 1999)
;
_computing_publication_material
;
<i>WinGX</i> (Farrugia, 1999) and <i>PLATON</i> (Spek, 2009)
;
loop_
    _atom_site_type_symbol
    _atom_site_label
    _atom_site_fract_x
    _atom_site_fract_y
    _atom_site_fract_z
    _atom_site_U_iso_or_equiv
    _atom_site_adp_type
    _atom_site_calc_flag
    _atom_site_refinement_flags
    _atom_site_occupancy
    _atom_site_symmetry_multiplicity
    _atom_site_disorder_assembly
    _atom_site_disorder_group
    C C1 0.38086(8) 0.4709(3) 0.5647(4) 0.0316(4) Uani d . 1 1 . .
    C C2 0.40551(8) 0.2625(3) 0.6243(5) 0.0306(4) Uani d . 1 1 . .
    C C3 0.37720(9) 0.1240(3) 0.8170(5) 0.0378(5) Uani d . 1 1 . .
    H H3 0.3938 -0.0161 0.8583 0.045 Uiso calc R 1 1 . .
    C C4 0.32549(9) 0.1866(3) 0.9489(6) 0.0443(5) Uani d . 1 1 . .
    H H4 0.3067 0.0889 1.0783 0.053 Uiso calc R 1 1 . .
    C C5 0.30074(9) 0.3917(4) 0.8937(6) 0.0450(5) Uani d . 1 1 . .
    H H5 0.2653 0.4364 0.9855 0.054 Uiso calc R 1 1 . .
    C C6 0.32908(9) 0.5302(3) 0.7009(5) 0.0383(5) Uani d . 1 1 . .
    H H6 0.3122 0.6704 0.6615 0.046 Uiso calc R 1 1 . .
    C C7 0.40968(8) 0.6224(3) 0.3546(5) 0.0348(5) Uani d . 1 1 . .
    H H7A 0.4151 0.5445 0.1714 0.042 Uiso calc R 1 1 . .
    H H7B 0.3839 0.7515 0.3207 0.042 Uiso calc R 1 1 . .
    N N1 0.45972(7) 0.1975(2) 0.5061(4) 0.0343(4) Uani d . 1 1 . .
    H H1A 0.4637 0.0557 0.4904 0.041 Uiso d R 1 1 . .
    H H1B 0.4735 0.2644 0.3450 0.041 Uiso d R 1 1 . .
    O O1 0.46612(5) 0.69530(18) 0.4600(3) 0.0350(4) Uani d . 1 1 . .
    H H1 0.4872 0.7176 0.3123 0.053 Uiso d R 1 1 . .
loop_
    _atom_site_aniso_label
    _atom_site_aniso_U_11
    _atom_site_aniso_U_22
    _atom_site_aniso_U_33
    _atom_site_aniso_U_12
    _atom_site_aniso_U_13
    _atom_site_aniso_U_23
    C1 0.0345(9) 0.0258(8) 0.0344(10) -0.0039(7) -0.0059(9) 0.0007(8)
    C2 0.0357(9) 0.0243(8) 0.0319(9) -0.0036(7) -0.0055(10) -0.0008(8)
    C3 0.0440(11) 0.0279(9) 0.0415(12) -0.0051(8) -0.0051(10) 0.0048(10)
    C4 0.0448(11) 0.0428(11) 0.0451(12) -0.0116(9) 0.0010(11) 0.0089(11)
    C5 0.0360(11) 0.0488(12) 0.0501(13) -0.0034(9) 0.0034(11) 0.0022(10)
    C6 0.0356(10) 0.0335(10) 0.0458(13) 0.0011(8) -0.0041(10) 0.0021(9)
    C7 0.0386(10) 0.0281(9) 0.0377(11) -0.0005(8) -0.0042(9) 0.0035(9)
    N1 0.0424(9) 0.0216(7) 0.0387(10) 0.0011(6) 0.0016(8) 0.0001(7)
    O1 0.0387(7) 0.0284(6) 0.0380(8) -0.0055(5) 0.0009(7) 0.0009(6)
_geom_special_details
;
All e.s.d.'s (except the e.s.d. in the dihedral angle between two l.s. planes)
are estimated using the full covariance matrix. The cell e.s.d.'s are taken
into account individually in the estimation of e.s.d.'s in distances, angles
and torsion angles; correlations between e.s.d.'s in cell parameters are only
used when they are defined by crystal symmetry. An approximate (isotropic)
treatment of cell e.s.d.'s is used for estimating e.s.d.'s involving l.s.
planes.
;
loop_
    _geom_bond_atom_site_label_1
    _geom_bond_atom_site_label_2
    _geom_bond_site_symmetry_2
    _geom_bond_distance
    _geom_bond_publ_flag
    C1 C6 . 1.383(3) ?
    C1 C2 . 1.410(2) ?
    C1 C7 . 1.498(3) ?
    C2 C3 . 1.392(3) ?
    C2 N1 . 1.403(2) ?
    C3 C4 . 1.377(3) ?
    C3 H3 . 0.9500 ?
    C4 C5 . 1.389(3) ?
    C4 H4 . 0.9500 ?
    C5 C6 . 1.393(3) ?
    C5 H5 . 0.9500 ?
    C6 H6 . 0.9500 ?
    C7 O1 . 1.439(2) ?
    C7 H7A . 0.9900 ?
    C7 H7B . 0.9900 ?
    N1 H1A . 0.8683 ?
    N1 H1B . 0.9141 ?
    O1 H1 . 0.8534 ?
loop_
    _geom_angle_atom_site_label_1
    _geom_angle_atom_site_label_2
    _geom_angle_atom_site_label_3
    _geom_angle_site_symmetry_1
    _geom_angle_site_symmetry_3
    _geom_angle
    _geom_angle_publ_flag
    C6 C1 C2 . . 118.46(17) ?
    C6 C1 C7 . . 120.94(16) ?
    C2 C1 C7 . . 120.59(17) ?
    C3 C2 N1 . . 119.38(16) ?
    C3 C2 C1 . . 119.25(18) ?
    N1 C2 C1 . . 121.26(16) ?
    C4 C3 C2 . . 121.18(18) ?
    C4 C3 H3 . . 119.4 ?
    C2 C3 H3 . . 119.4 ?
    C3 C4 C5 . . 120.3(2) ?
    C3 C4 H4 . . 119.8 ?
    C5 C4 H4 . . 119.8 ?
    C4 C5 C6 . . 118.5(2) ?
    C4 C5 H5 . . 120.8 ?
    C6 C5 H5 . . 120.8 ?
    C1 C6 C5 . . 122.29(18) ?
    C1 C6 H6 . . 118.9 ?
    C5 C6 H6 . . 118.9 ?
    O1 C7 C1 . . 110.35(17) ?
    O1 C7 H7A . . 109.6 ?
    C1 C7 H7A . . 109.6 ?
    O1 C7 H7B . . 109.6 ?
    C1 C7 H7B . . 109.6 ?
    H7A C7 H7B . . 108.1 ?
    C2 N1 H1A . . 113.8 ?
    C2 N1 H1B . . 120.1 ?
    H1A N1 H1B . . 109.5 ?
    C7 O1 H1 . . 105.4 ?
loop_
    _geom_torsion_atom_site_label_1
    _geom_torsion_atom_site_label_2
    _geom_torsion_atom_site_label_3
    _geom_torsion_atom_site_label_4
    _geom_torsion_site_symmetry_1
    _geom_torsion_site_symmetry_2
    _geom_torsion_site_symmetry_3
    _geom_torsion_site_symmetry_4
    _geom_torsion
    _geom_torsion_publ_flag
    C6 C1 C2 C3 . . . . -0.1(3) ?
    C7 C1 C2 C3 . . . . -178.96(19) ?
    C6 C1 C2 N1 . . . . -176.24(17) ?
    C7 C1 C2 N1 . . . . 4.9(3) ?
    N1 C2 C3 C4 . . . . 176.60(19) ?
    C1 C2 C3 C4 . . . . 0.4(3) ?
    C2 C3 C4 C5 . . . . -0.7(3) ?
    C3 C4 C5 C6 . . . . 0.6(3) ?
    C2 C1 C6 C5 . . . . 0.1(3) ?
    C7 C1 C6 C5 . . . . 179.0(2) ?
    C4 C5 C6 C1 . . . . -0.3(3) ?
    C6 C1 C7 O1 . . . . 114.52(18) ?
    C2 C1 C7 O1 . . . . -66.6(2) ?
loop_
    _geom_hbond_atom_site_label_D
    _geom_hbond_atom_site_label_H
    _geom_hbond_atom_site_label_A
    _geom_hbond_site_symmetry_A
    _geom_hbond_distance_DH
    _geom_hbond_distance_HA
    _geom_hbond_distance_DA
    _geom_hbond_angle_DHA
    _geom_hbond_publ_flag
    O1 H1 N1 2_664 0.85 1.94 2.791(2) 172 y
    N1 H1B O1 2_664 0.91 2.28 3.135(2) 156 y
    N1 H1A O1 1_545 0.87 2.19 3.0585(17) 175 y
_iucr_refine_instructions_details
;
TITL 11c_czhmm_0s in Pna2(1)
CELL  0.71073  22.6222   6.0675   4.7005   90.000   90.000   90.000
ZERR     4.00   0.0009   0.0002   0.0002    0.000    0.000    0.000
LATT  -1
SYMM  - X, - Y, 1/2 + Z
SYMM  1/2 + X, 1/2 - Y,   Z
SYMM  1/2 - X, 1/2 + Y, 1/2 + Z
SFAC  C    H    N    O
UNIT  28   36   4    4
MERG   4
OMIT    -2.00  52.00
EQIV $1 -x+1, -y+1, z-1/2
EQIV $2 x, y-1, z
HTAB O1 N1_$1
HTAB N1 O1_$1
HTAB N1 O1_$2
FMAP   2
PLAN    5
SIZE     0.07   0.20   0.46
ACTA
BOND   $H
CONF
L.S.  10
TEMP  -100.00
WGHT    0.024400    0.119200
FVAR       0.64639
MOLE    1
C1    1    0.380862    0.470931    0.564738    11.00000    0.03455    0.02582 =
         0.03437    0.00073   -0.00588   -0.00390
C2    1    0.405506    0.262479    0.624256    11.00000    0.03568    0.02431 =
         0.03185   -0.00076   -0.00548   -0.00355
C3    1    0.377196    0.124048    0.817005    11.00000    0.04401    0.02791 =
         0.04153    0.00482   -0.00508   -0.00513
AFIX  43
H3    2    0.393834   -0.016102    0.858326    11.00000   -1.20000
AFIX   0
C4    1    0.325493    0.186583    0.948925    11.00000    0.04480    0.04283 =
         0.04513    0.00893    0.00100   -0.01163
AFIX  43
H4    2    0.306658    0.088948    1.078333    11.00000   -1.20000
AFIX   0
C5    1    0.300740    0.391698    0.893740    11.00000    0.03598    0.04881 =
         0.05006    0.00215    0.00340   -0.00337
AFIX  43
H5    2    0.265295    0.436435    0.985457    11.00000   -1.20000
AFIX   0
C6    1    0.329078    0.530245    0.700874    11.00000    0.03562    0.03351 =
         0.04579    0.00207   -0.00410    0.00111
AFIX  43
H6    2    0.312239    0.670394    0.661485    11.00000   -1.20000
AFIX   0
C7    1    0.409677    0.622379    0.354606    11.00000    0.03860    0.02808 =
         0.03769    0.00355   -0.00423   -0.00047
AFIX  23
H7A   2    0.415142    0.544531    0.171387    11.00000   -1.20000
H7B   2    0.383877    0.751520    0.320653    11.00000   -1.20000
AFIX   0
N1    3    0.459721    0.197546    0.506085    11.00000    0.04243    0.02165 =
         0.03873    0.00012    0.00158    0.00106
AFIX   3
H1A   2    0.463738    0.055744    0.490357    11.00000   -1.20000
H1B   2    0.473536    0.264431    0.345027    11.00000   -1.20000
AFIX   0
O1    4    0.466118    0.695300    0.459953    11.00000    0.03869    0.02835 =
         0.03798    0.00086    0.00095   -0.00546
AFIX   3
H1    2    0.487241    0.717602    0.312308    11.00000   -1.50000
HKLF    4
REM  11c_czhmm_0s in Pna2(1)
REM R1 =  0.0300 for    681 Fo > 4sig(Fo)  and  0.0317 for all    715 data
REM     82 parameters refined using      1 restraints
END
WGHT      0.0245      0.1190
REM Highest difference peak  0.116,  deepest hole -0.130,  1-sigma level  0.033
Q1    1   0.4019  0.6276  0.1491  11.00000  0.05    0.12
Q2    1   0.3890  0.3584  0.5431  11.00000  0.05    0.11
Q3    1   0.4059 -0.0620  0.7529  11.00000  0.05    0.10
Q4    1   0.4087  0.2213  0.8130  11.00000  0.05    0.10
Q5    1   0.2923  0.1567  1.3908  11.00000  0.05    0.09
;
