# Supplementary material for: (2-Amino­phen­yl)methanol
Source: Acta Crystallogr Sect E Struct Rep Online. 2011 Dec 21;68(Pt 1):o174. doi: 10.1107/S1600536811053657 (PMC3254513; doi:10.1107/S1600536811053657)
Supplement: Supplementary file 2 [file e-68-0o174-Isup2.hkl]

#
# h,k,l, Fc-squared, Fo-squared, sigma(Fo-squared) and status flag
#
data_I
_shelx_title ' 11c_czhmm_0s in Pna2(1)'
_shelx_refln_list_code          4
_shelx_F_calc_maximum       90.62
_exptl_crystal_F_000       264.00
_reflns_d_resolution_high  0.8107
 
loop_
 _symmetry_equiv_pos_as_xyz
 'x, y, z'
 '-x, -y, z+1/2'
 'x+1/2, -y+1/2, z'
 '-x+1/2, y+1/2, z+1/2'
 
_cell_length_a    22.6222
_cell_length_b     6.0675
_cell_length_c     4.7005
_cell_angle_alpha  90.000
_cell_angle_beta   90.000
_cell_angle_gamma  90.000
 
_shelx_F_squared_multiplier     1.000
 
loop_
 _refln_index_h
 _refln_index_k
 _refln_index_l
 _refln_F_squared_calc
 _refln_F_squared_meas
 _refln_F_squared_sigma
 _refln_observed_status
   2   0   0     1086.37     1001.77     48.14 o
   4   0   0     1798.61     1701.18     88.22 o
   6   0   0      105.34      103.18      3.45 o
   8   0   0      261.26      253.00      2.28 o
  10   0   0      312.89      336.37      8.51 o
  12   0   0      358.28      345.85     10.20 o
  14   0   0     1839.26     1906.25     76.20 o
  16   0   0      131.83      125.19      7.48 o
  18   0   0       28.31       30.24      2.69 o
  20   0   0       43.21       47.77      4.90 o
  22   0   0       21.25       25.38      2.80 o
  24   0   0      174.25      154.28      4.55 o
  26   0   0        0.34        0.72      0.91 o
   1   1   0      851.63      862.10     11.98 o
   2   1   0     1563.72     1509.79     30.59 o
   3   1   0      720.13      682.21      7.75 o
   4   1   0      379.22      369.01      7.07 o
   5   1   0       12.91       14.60      0.34 o
   6   1   0        6.34        8.65      0.37 o
   7   1   0      139.17      125.09      3.90 o
   8   1   0       62.97       66.69      1.49 o
   9   1   0       24.73       26.68      0.49 o
  10   1   0       13.19       12.92      0.38 o
  11   1   0      225.26      237.33      8.80 o
  12   1   0       23.57       28.76      1.19 o
  13   1   0        1.75        3.06      0.27 o
  14   1   0      129.22      129.72      4.68 o
  15   1   0       17.72       21.16      0.76 o
  16   1   0       39.42       43.93      1.94 o
  17   1   0       13.44       12.28      1.07 o
  18   1   0        1.34        1.28      0.30 o
  19   1   0        0.46        0.32      0.22 o
  20   1   0        0.95        0.73      0.25 o
  21   1   0        3.14        2.62      0.35 o
  22   1   0        1.51        1.48      0.45 o
  23   1   0        0.00       -0.27      0.41 o
  24   1   0        6.99        6.26      0.66 o
  25   1   0        7.64        6.11      0.85 o
  26   1   0       15.48       13.87      1.17 o
  27   1   0       10.14       10.92      1.09 o
   0   2   0      698.03      704.22      8.96 o
   1   2   0      549.21      540.58      7.43 o
   2   2   0     1632.73     1633.71     14.34 o
   3   2   0     1795.81     1763.42     18.36 o
   4   2   0      619.49      629.03     10.23 o
   5   2   0       68.07       64.59      1.22 o
   6   2   0        2.83        3.45      0.20 o
   7   2   0      316.83      319.45      8.75 o
   8   2   0      133.15      136.72      2.53 o
   9   2   0      220.88      220.16      7.76 o
  10   2   0       55.79       56.93      2.30 o
  11   2   0        0.13        0.24      0.15 o
  12   2   0       38.67       43.35      1.67 o
  13   2   0      208.75      209.72      9.86 o
  14   2   0      153.05      158.84      7.17 o
  15   2   0       13.54       14.41      0.96 o
  16   2   0      257.29      235.91      7.88 o
  17   2   0       55.71       55.91      2.69 o
  18   2   0       95.22       97.00      7.12 o
  19   2   0        0.01        0.81      0.47 o
  20   2   0       22.01       20.49      0.93 o
  21   2   0      189.11      185.50      8.21 o
  22   2   0       70.17       70.62      6.73 o
  23   2   0        7.32        8.66      0.74 o
  24   2   0        0.65        0.42      0.45 o
  25   2   0       16.54       15.78      1.31 o
  26   2   0        0.03       -0.11      0.58 o
   1   3   0       26.48       36.26      0.61 o
   2   3   0       18.67       19.50      0.36 o
   3   3   0      642.54      696.79     18.93 o
   4   3   0      145.32      176.92      4.27 o
   5   3   0        3.19        4.21      0.24 o
   6   3   0        1.27        1.15      0.22 o
   7   3   0      209.37      233.79      5.53 o
   8   3   0       22.90       25.50      0.81 o
   9   3   0       67.77       73.74      2.30 o
  10   3   0      495.30      522.03     20.30 o
  11   3   0       18.41       24.55      1.05 o
  12   3   0        2.68        3.10      0.29 o
  13   3   0       17.55       17.45      0.68 o
  14   3   0      373.24      382.04     14.67 o
  15   3   0        0.00        0.18      0.27 o
  16   3   0       17.75       16.62      0.69 o
  17   3   0      378.56      353.33     13.48 o
  18   3   0       40.48       37.83      2.77 o
  19   3   0        0.09        0.11      0.37 o
  20   3   0       31.17       32.21      1.20 o
  21   3   0       69.39       68.82      2.68 o
  22   3   0        0.69        0.38      0.47 o
  23   3   0       36.70       37.48      3.64 o
  24   3   0      105.46      116.92      9.44 o
  25   3   0        5.24        6.49      0.75 o
   0   4   0       21.06       25.63      1.19 o
   1   4   0      113.73      122.00      2.77 o
   2   4   0       59.65       62.43      1.46 o
   3   4   0      105.36      103.02      3.97 o
   4   4   0        0.03        0.04      0.31 o
   5   4   0      175.22      157.63      8.10 o
   6   4   0        5.07        6.71      0.57 o
   7   4   0      315.82      302.30     14.78 o
   8   4   0        0.31        1.25      0.39 o
   9   4   0      195.12      206.95     10.13 o
  10   4   0       28.47       34.85      1.62 o
  11   4   0      141.12      141.64      8.29 o
  12   4   0        7.31        8.79      0.59 o
  13   4   0        1.01        2.02      0.41 o
  14   4   0       68.54       69.14      2.96 o
  15   4   0       57.54       56.17      4.15 o
  16   4   0       14.75       14.51      0.65 o
  17   4   0        7.86        7.93      0.56 o
  18   4   0       26.77       27.33      1.00 o
  19   4   0       13.86       15.49      0.79 o
  20   4   0        3.77        4.60      0.54 o
  21   4   0       28.39       27.05      1.44 o
  22   4   0        3.38        3.18      0.64 o
  23   4   0       29.60       31.90      2.34 o
   1   5   0       11.30       11.88      0.66 o
   2   5   0        7.55        7.31      0.58 o
   3   5   0        0.90        1.29      0.42 o
   4   5   0      148.82      152.13      8.85 o
   5   5   0       32.87       29.94      1.79 o
   6   5   0        8.99        6.75      0.56 o
   7   5   0      100.10      109.37      6.19 o
   8   5   0      107.27      106.94      9.19 o
   9   5   0       32.87       32.23      2.93 o
  10   5   0        9.48        8.70      0.73 o
  11   5   0       27.58       29.08      1.63 o
  12   5   0       20.02       19.10      0.97 o
  13   5   0        9.24       11.77      1.30 o
  14   5   0       16.18       15.53      1.26 o
  15   5   0        2.42        3.01      0.50 o
  16   5   0        6.83        8.19      0.57 o
  17   5   0       14.85       16.45      1.55 o
  18   5   0       21.59       19.87      1.38 o
  19   5   0        3.90        4.78      0.70 o
  20   5   0       10.55       10.68      0.89 o
   0   6   0       14.76       13.60      1.45 o
   1   6   0        0.17        0.13      0.39 o
   2   6   0        2.63        1.70      0.46 o
   3   6   0       47.33       49.54      2.93 o
   4   6   0        3.22        3.18      0.53 o
   5   6   0       59.73       59.60      3.23 o
   6   6   0       55.56       65.79      4.07 o
   7   6   0      594.96      593.35     37.80 o
   8   6   0        0.30        5.08      0.78 o
   9   6   0       17.02       19.62      1.67 o
  10   6   0       50.55       51.81      4.87 o
  11   6   0        6.98        6.22      0.75 o
  12   6   0        7.23        6.67      1.04 o
  13   6   0        3.60        3.58      1.38 o
  14   6   0       17.85       22.65      4.98 o
  15   6   0        4.42        4.55      1.34 o
  16   6   0        1.80        1.69      0.71 o
   1   7   0        0.03       -0.35      0.62 o
   2   7   0        1.37        1.33      0.74 o
   3   7   0        0.14       -0.19      0.63 o
   4   7   0        5.85        3.37      0.84 o
   5   7   0        2.64       -0.20      0.66 o
   6   7   0        3.63        3.66      0.89 o
   7   7   0        2.85        2.41      0.82 o
   8   7   0        0.01        0.41      0.71 o
   9   7   0        7.55        4.22      1.95 o
   2   0   1     3174.96     3202.73    136.71 o
   4   0   1     8212.29     7088.11    376.31 o
   6   0   1      378.65      368.41      9.87 o
   8   0   1      445.86      435.27     12.09 o
  10   0   1      799.33      836.00     33.63 o
  12   0   1      211.85      230.69      6.90 o
  14   0   1      168.37      160.94      4.35 o
  16   0   1      173.66      165.33      4.42 o
  18   0   1      237.96      243.03      6.92 o
  20   0   1      124.93      115.18      9.22 o
  22   0   1       67.29       69.60      3.83 o
  24   0   1        2.56        3.91      0.59 o
  26   0   1       11.69       11.94      1.73 o
   0   1   1     3230.31     3086.35     81.44 o
   1   1   1      474.65      478.88      7.58 o
   2   1   1      446.78      409.26      9.58 o
   3   1   1     1292.31     1248.90     23.16 o
   4   1   1      434.21      411.45      7.14 o
   5   1   1      530.80      519.78      9.58 o
   6   1   1      717.41      727.92     13.38 o
   7   1   1      585.95      611.20     11.80 o
   8   1   1       98.64      110.48      2.69 o
   9   1   1       41.00       43.28      0.86 o
  10   1   1      213.61      229.15      5.36 o
  11   1   1       30.89       37.21      1.14 o
  12   1   1        5.42        5.56      0.23 o
  13   1   1       77.59       84.22      2.49 o
  14   1   1       52.91       58.47      1.70 o
  15   1   1       44.76       48.03      1.57 o
  16   1   1       17.42       20.18      0.76 o
  17   1   1        3.39        3.87      0.24 o
  18   1   1       28.71       29.44      0.94 o
  19   1   1       76.50       74.24      1.95 o
  20   1   1       44.20       46.56      1.24 o
  21   1   1       26.69       25.64      0.96 o
  22   1   1       13.31       12.31      0.56 o
  23   1   1       11.86       10.82      0.54 o
  24   1   1        7.28        6.10      0.46 o
  25   1   1        2.93        2.38      0.44 o
  26   1   1        0.91        1.16      0.47 o
  27   1   1        1.15        1.37      0.48 o
   1   2   1      503.23      476.46      7.81 o
   2   2   1       83.06       82.95      1.39 o
   3   2   1      603.34      596.14      7.81 o
   4   2   1     1215.88     1228.34     15.30 o
   5   2   1      205.75      219.15      3.38 o
   6   2   1      812.76      812.67     14.40 o
   7   2   1      511.77      536.88     10.50 o
   8   2   1      244.71      240.92      6.42 o
   9   2   1       44.57       51.02      1.46 o
  10   2   1      173.27      174.05      5.63 o
  11   2   1       95.76      104.35      3.84 o
  12   2   1       23.79       22.21      0.71 o
  13   2   1       70.01       69.76      2.92 o
  14   2   1       29.95       31.09      1.36 o
  15   2   1       34.87       32.83      1.42 o
  16   2   1       23.24       24.98      1.20 o
  17   2   1      349.58      358.55     15.18 o
  18   2   1      245.18      252.73     12.65 o
  19   2   1        2.28        3.60      0.32 o
  20   2   1      123.96      122.25      5.29 o
  21   2   1       69.07       68.99      2.63 o
  22   2   1       22.75       22.73      1.01 o
  23   2   1        3.40        3.81      0.47 o
  24   2   1        8.41        8.13      0.67 o
  25   2   1       10.91       11.83      0.78 o
  26   2   1        1.53        1.45      0.50 o
   0   3   1      161.78      160.18      3.31 o
   1   3   1      187.16      191.88      2.94 o
   2   3   1       14.05       13.80      0.51 o
   3   3   1      133.06      142.35      2.82 o
   4   3   1       23.36       20.68      0.35 o
   5   3   1       57.01       66.74      1.13 o
   6   3   1       93.60       94.88      1.87 o
   7   3   1       43.49       42.10      1.26 o
   8   3   1       49.93       50.05      1.53 o
   9   3   1       26.84       32.49      1.07 o
  10   3   1       82.05       86.24      2.78 o
  11   3   1        5.14        5.41      0.26 o
  12   3   1       69.23       70.94      2.87 o
  13   3   1      140.59      142.58      6.05 o
  14   3   1       23.12       24.39      1.23 o
  15   3   1       46.45       48.08      1.70 o
  16   3   1       38.98       40.62      1.78 o
  17   3   1        2.08        2.04      0.28 o
  18   3   1       21.50       23.17      0.73 o
  19   3   1       29.88       30.17      1.44 o
  20   3   1       39.79       40.82      2.15 o
  21   3   1       49.12       46.85      2.42 o
  22   3   1       13.68       12.84      0.78 o
  23   3   1       12.43       11.73      0.77 o
  24   3   1        4.44        4.58      0.65 o
  25   3   1       10.84        9.50      0.76 o
   1   4   1      256.92      251.43      4.62 o
   2   4   1      217.28      224.67      4.11 o
   3   4   1      369.81      380.86      7.61 o
   4   4   1       28.42       28.84      0.56 o
   5   4   1        1.86        2.03      0.19 o
   6   4   1        3.96        2.98      0.19 o
   7   4   1        5.70        6.26      0.26 o
   8   4   1       26.14       25.74      0.86 o
   9   4   1        9.33        9.93      0.35 o
  10   4   1      146.04      152.59      4.68 o
  11   4   1      239.56      242.74      9.32 o
  12   4   1       31.73       32.05      1.22 o
  13   4   1      148.06      151.02      6.51 o
  14   4   1      158.24      160.73      8.75 o
  15   4   1       44.36       45.94      2.66 o
  16   4   1       14.53       13.70      0.50 o
  17   4   1       23.40       22.99      1.40 o
  18   4   1       14.07       13.99      0.73 o
  19   4   1        2.75        2.97      0.36 o
  20   4   1        6.70        7.72      0.47 o
  21   4   1        0.38        0.89      0.46 o
  22   4   1        4.89        4.08      0.59 o
  23   4   1        0.96        1.93      0.54 o
   0   5   1      189.01      189.23      7.46 o
   1   5   1       68.74       67.87      1.08 o
   2   5   1       16.22       16.83      0.59 o
   3   5   1       57.18       57.07      1.34 o
   4   5   1       67.42       65.17      2.58 o
   5   5   1       38.69       40.60      1.63 o
   6   5   1       46.21       43.96      1.94 o
   7   5   1       91.60       87.51      2.68 o
   8   5   1       16.85       13.73      0.91 o
   9   5   1        1.95        1.85      0.27 o
  10   5   1       38.12       36.19      1.39 o
  11   5   1       17.47       19.40      1.06 o
  12   5   1        1.78        2.15      0.32 o
  13   5   1       20.34       20.72      1.15 o
  14   5   1       11.80       10.08      0.69 o
  15   5   1        3.82        3.29      0.39 o
  16   5   1        2.89        1.83      0.39 o
  17   5   1        3.35        2.75      0.38 o
  18   5   1        1.43        1.55      0.36 o
  19   5   1       11.62       10.78      0.81 o
  20   5   1       10.87       10.73      0.80 o
   1   6   1       14.46       14.12      0.60 o
   2   6   1        0.12        0.87      0.31 o
   3   6   1      112.75      110.32      3.41 o
   4   6   1       10.87       11.96      0.58 o
   5   6   1       60.37       60.32      2.26 o
   6   6   1       18.10       17.89      1.20 o
   7   6   1       20.70       22.68      1.27 o
   8   6   1       26.37       27.20      1.44 o
   9   6   1       73.87       74.50      5.81 o
  10   6   1       34.48       37.77      3.24 o
  11   6   1      138.33      134.57      8.74 o
  12   6   1        1.68        3.15      0.51 o
  13   6   1       28.18       29.52      1.72 o
  14   6   1       18.09       17.50      1.24 o
  15   6   1       20.07       21.15      0.90 o
   0   7   1       45.41       44.78      2.06 o
   1   7   1        3.34        3.65      0.62 o
   2   7   1        1.02        0.63      0.52 o
   3   7   1       12.83       10.71      0.83 o
   4   7   1       23.09       22.60      1.37 o
   5   7   1        0.45        0.85      0.52 o
   6   7   1       10.98       11.33      0.85 o
   7   7   1       18.71       16.66      0.99 o
   8   7   1        7.66        8.85      0.79 o
   0   0   2     1392.52     1299.15     76.28 o
   2   0   2      491.25      518.02     27.48 o
   4   0   2      627.32      680.17     39.96 o
   6   0   2       66.29       65.62      1.96 o
   8   0   2      104.65      103.15      3.61 o
  10   0   2      167.74      171.04      3.76 o
  12   0   2      436.06      452.42     18.58 o
  14   0   2      219.01      224.27     12.04 o
  16   0   2       48.54       48.33      4.13 o
  18   0   2       81.65       81.36      5.39 o
  20   0   2        0.18        0.02      0.56 o
  22   0   2        1.53        0.81      0.62 o
  24   0   2        6.26        7.21      1.48 o
  26   0   2       29.52       36.89      6.50 o
   1   1   2       23.07       27.59      0.56 o
   2   1   2      143.97      143.76      1.94 o
   3   1   2      171.07      155.18      6.89 o
   4   1   2      994.53      984.98     15.13 o
   5   1   2      245.20      251.74      4.41 o
   6   1   2       45.42       39.76      1.07 o
   7   1   2      278.53      273.74      5.54 o
   8   1   2       71.55       73.31      1.69 o
   9   1   2      302.00      308.61      7.17 o
  10   1   2      151.99      151.43      4.22 o
  11   1   2      101.09      107.37      2.65 o
  12   1   2       25.25       24.86      0.67 o
  13   1   2       60.78       60.46      1.87 o
  14   1   2      146.60      153.33      6.14 o
  15   1   2       46.47       45.68      1.99 o
  16   1   2       23.17       25.21      1.53 o
  17   1   2      174.21      176.76      9.17 o
  18   1   2       88.33       80.71      3.35 o
  19   1   2        1.66        1.64      0.37 o
  20   1   2       35.03       30.91      2.12 o
  21   1   2       59.86       58.51      2.89 o
  22   1   2        0.66        0.89      0.56 o
  23   1   2       24.35       25.98      2.87 o
  24   1   2       19.23       22.20      1.65 o
  25   1   2        8.56        9.33      0.93 o
   0   2   2      577.02      572.74     13.60 o
   1   2   2       39.02       40.38      1.40 o
   2   2   2      104.51      101.39      3.33 o
   3   2   2      518.56      490.53     20.00 o
   4   2   2      100.81       96.12      2.15 o
   5   2   2      226.83      239.97      5.51 o
   6   2   2      358.76      353.30      7.99 o
   7   2   2      573.54      570.19     13.69 o
   8   2   2      253.47      251.39      5.54 o
   9   2   2      115.30      107.26      2.86 o
  10   2   2      196.44      202.20      4.78 o
  11   2   2        1.57        1.25      0.19 o
  12   2   2       21.84       23.21      0.77 o
  13   2   2       58.14       55.25      2.20 o
  14   2   2      165.29      156.67      5.97 o
  15   2   2        0.13        0.56      0.24 o
  16   2   2       91.39       82.65      4.23 o
  17   2   2       37.42       37.77      1.94 o
  18   2   2       16.22       15.52      0.73 o
  19   2   2       27.27       28.04      2.00 o
  20   2   2       73.19       69.87      3.66 o
  21   2   2       51.77       50.30      2.74 o
  22   2   2       26.87       25.79      1.62 o
  23   2   2        0.09        0.48      0.38 o
  24   2   2       20.40       19.17      2.61 o
  25   2   2        8.62        9.64      2.13 o
   1   3   2      106.58      106.35      2.37 o
   2   3   2       78.13       74.08      1.86 o
   3   3   2       10.71       10.62      0.31 o
   4   3   2        3.06        2.52      0.19 o
   5   3   2       11.27       11.80      0.36 o
   6   3   2       20.53       19.51      0.47 o
   7   3   2       14.61       14.93      0.37 o
   8   3   2        1.50        1.70      0.19 o
   9   3   2        1.66        1.38      0.18 o
  10   3   2        4.80        4.98      0.24 o
  11   3   2        0.12        0.30      0.16 o
  12   3   2       19.16       18.62      0.91 o
  13   3   2       10.70       11.15      0.49 o
  14   3   2       11.47       10.46      0.74 o
  15   3   2        7.89        6.33      0.42 o
  16   3   2        0.64        0.61      0.29 o
  17   3   2       25.06       23.52      1.20 o
  18   3   2       12.84       11.99      0.56 o
  19   3   2        4.88        5.00      0.57 o
  20   3   2        0.60        0.42      0.37 o
  21   3   2        3.62        3.28      0.46 o
  22   3   2        0.43        0.77      0.45 o
  23   3   2        1.38        2.05      0.52 o
   0   4   2      533.44      522.14      9.41 o
   1   4   2      171.17      158.19      3.06 o
   2   4   2       32.00       30.59      0.75 o
   3   4   2       98.13       93.18      1.65 o
   4   4   2      214.13      201.91      3.60 o
   5   4   2       36.09       36.05      0.90 o
   6   4   2       67.52       68.17      1.37 o
   7   4   2      276.06      281.07      7.65 o
   8   4   2       32.26       31.74      1.10 o
   9   4   2       63.23       66.45      1.97 o
  10   4   2      112.38      103.13      4.21 o
  11   4   2       21.15       19.49      0.94 o
  12   4   2       51.73       47.08      2.03 o
  13   4   2       48.95       44.55      2.61 o
  14   4   2       11.47        9.60      0.52 o
  15   4   2       38.84       34.91      2.50 o
  16   4   2        4.95        4.50      0.48 o
  17   4   2       34.86       32.24      2.89 o
  18   4   2        4.25        4.07      0.47 o
  19   4   2        3.69        3.84      0.56 o
  20   4   2        2.40        2.69      0.55 o
  21   4   2       33.38       39.89      3.10 o
   1   5   2       12.57       11.05      0.62 o
   2   5   2       67.17       63.09      2.46 o
   3   5   2      109.06      107.73      1.75 o
   4   5   2        0.98        1.07      0.24 o
   5   5   2       13.44       13.07      0.42 o
   6   5   2       37.29       35.98      1.00 o
   7   5   2       21.57       23.82      0.65 o
   8   5   2       12.30       13.05      0.42 o
   9   5   2       23.58       22.39      0.72 o
  10   5   2       21.47       21.92      0.75 o
  11   5   2       75.17       67.35      2.84 o
  12   5   2        9.92        8.96      0.64 o
  13   5   2        2.74        3.44      0.50 o
  14   5   2       15.10       13.93      0.76 o
  15   5   2        0.40       -0.12      0.44 o
  16   5   2        4.56        3.94      0.59 o
  17   5   2       16.21       17.24      1.90 o
  18   5   2        9.20        9.20      0.75 o
   0   6   2       28.19       30.39      2.00 o
   1   6   2        3.48        3.86      0.44 o
   2   6   2       18.46       19.80      0.82 o
   3   6   2       28.84       25.11      3.91 o
   4   6   2        1.00        1.72      0.41 o
   5   6   2       50.87       50.82      2.07 o
   6   6   2        4.00        4.64      0.57 o
   7   6   2       43.05       40.29      2.08 o
   8   6   2        0.75        1.10      0.42 o
   9   6   2       19.90       16.53      0.89 o
  10   6   2        2.60        2.88      0.70 o
  11   6   2       26.02       22.20      1.33 o
  12   6   2       15.69       13.51      1.05 o
  13   6   2        1.54        1.50      0.68 o
   1   7   2        2.38        2.67      0.60 o
   2   7   2       28.20       28.19      1.28 o
   2   0   3       77.38       77.89      4.75 o
   4   0   3      238.26      229.30     23.36 o
   6   0   3      138.49      123.42      1.89 o
   8   0   3      307.20      291.97      8.30 o
  10   0   3      572.11      562.54     22.32 o
  12   0   3       14.25       14.33      0.69 o
  14   0   3      284.86      295.16     27.35 o
  16   0   3        1.88        2.19      0.50 o
  18   0   3        4.19        3.96      0.85 o
  20   0   3        5.04        5.26      0.79 o
  22   0   3       18.46       21.39      3.91 o
   0   1   3      524.23      523.82     14.17 o
   1   1   3       57.47       56.58      1.54 o
   2   1   3       13.79       13.66      0.60 o
   3   1   3       46.90       46.17      1.30 o
   4   1   3       14.52       13.94      0.39 o
   5   1   3       11.72       12.42      0.37 o
   6   1   3        8.20        7.19      0.26 o
   7   1   3       84.84       85.49      2.89 o
   8   1   3       52.78       46.59      3.98 o
   9   1   3        0.17        0.52      0.20 o
  10   1   3       13.03       13.05      0.37 o
  11   1   3       88.54       90.76      2.72 o
  12   1   3       35.78       35.98      1.13 o
  13   1   3       80.00       82.56      4.10 o
  14   1   3       66.92       71.92      3.51 o
  15   1   3       11.55       11.82      0.74 o
  16   1   3       48.41       43.58      4.00 o
  17   1   3       22.42       19.52      1.09 o
  18   1   3       11.22        9.62      0.65 o
  19   1   3        0.61        0.54      0.41 o
  20   1   3        0.76        0.89      0.43 o
  21   1   3       23.45       26.31      1.99 o
  22   1   3        5.85        5.66      0.61 o
  23   1   3        6.08        6.09      0.67 o
   1   2   3      124.31      121.55      2.29 o
   2   2   3        4.21        6.08      0.38 o
   3   2   3       96.52       95.93      3.15 o
   4   2   3       39.29       38.56      1.54 o
   5   2   3        0.52        1.36      0.23 o
   6   2   3      154.43      150.82      5.43 o
   7   2   3       42.46       41.81      1.32 o
   8   2   3      203.60      197.39      6.85 o
   9   2   3       30.81       32.14      1.51 o
  10   2   3      160.60      166.09      5.99 o
  11   2   3      182.76      175.23      7.73 o
  12   2   3        7.52        9.50      0.44 o
  13   2   3      102.41      105.13      4.11 o
  14   2   3       49.40       46.99      2.25 o
  15   2   3        0.94        1.92      0.30 o
  16   2   3       10.19        8.56      0.66 o
  17   2   3       14.22       12.86      0.76 o
  18   2   3        5.16        5.81      0.55 o
  19   2   3        3.19        2.55      0.49 o
  20   2   3        8.08        8.24      1.10 o
  21   2   3        2.36        1.82      0.49 o
  22   2   3       18.99       18.12      2.00 o
   0   3   3      218.85      209.03      5.45 o
   1   3   3        9.48       11.01      0.70 o
   2   3   3       36.42       34.57      1.17 o
   3   3   3      122.49      123.41      3.69 o
   4   3   3       76.84       79.62      2.52 o
   5   3   3       11.73       12.88      0.54 o
   6   3   3       11.99       11.18      0.52 o
   7   3   3      105.67      101.92      3.52 o
   8   3   3        0.43        0.60      0.24 o
   9   3   3       29.74       29.36      0.93 o
  10   3   3       53.24       45.64      1.84 o
  11   3   3       25.45       21.99      1.40 o
  12   3   3        7.40        7.93      0.50 o
  13   3   3       18.41       16.00      0.97 o
  14   3   3       18.92       18.41      1.42 o
  15   3   3        6.31        6.83      0.68 o
  16   3   3       17.83       15.93      0.90 o
  17   3   3        1.49        1.39      0.40 o
  18   3   3        2.01        2.02      0.43 o
  19   3   3        7.32        8.81      1.03 o
  20   3   3        0.92        2.40      0.53 o
  21   3   3       10.06       10.46      0.81 o
   1   4   3      107.02      100.92      2.20 o
   2   4   3       42.49       40.20      0.81 o
   3   4   3      124.03      123.20      2.52 o
   4   4   3       88.01       87.83      1.77 o
   5   4   3        3.32        3.84      0.40 o
   6   4   3       80.87       79.84      3.37 o
   7   4   3        2.27        5.22      0.43 o
   8   4   3       32.77       30.89      1.69 o
   9   4   3        5.06        7.35      0.46 o
  10   4   3        9.98        8.63      0.52 o
  11   4   3       35.79       34.50      2.02 o
  12   4   3        5.75        5.67      0.45 o
  13   4   3       39.82       40.43      2.41 o
  14   4   3        6.30        8.09      0.50 o
  15   4   3       30.35       31.42      1.87 o
  16   4   3        1.62        1.95      0.54 o
  17   4   3       42.41       45.55      2.30 o
  18   4   3        7.77        8.01      0.62 o
   0   5   3       28.11       25.87      0.98 o
   1   5   3       14.65       14.52      0.55 o
   2   5   3        4.54        5.15      0.40 o
   3   5   3       14.22       11.59      1.07 o
   4   5   3       30.71       29.47      1.21 o
   5   5   3        5.61        7.93      0.51 o
   6   5   3       37.67       40.55      1.67 o
   7   5   3       99.57       97.49      4.41 o
   8   5   3        9.28       10.05      0.61 o
   9   5   3        0.58        1.49      0.37 o
  10   5   3       16.33       17.18      0.90 o
  11   5   3        3.99        4.13      0.42 o
  12   5   3        0.63        0.32      0.42 o
  13   5   3        3.30        3.02      0.58 o
  14   5   3        2.35        2.21      0.55 o
   1   6   3       26.87       28.60      1.46 o
   2   6   3        5.24        4.41      0.82 o
   3   6   3       59.28       60.95      1.99 o
   4   6   3       28.40       28.83      1.11 o
   5   6   3        2.65        4.19      0.68 o
   6   6   3        5.20        7.86      0.82 o
   7   6   3       32.06       36.52      1.76 o
   8   6   3        3.32        5.58      0.82 o
   0   0   4        9.58       12.27      0.79 o
   2   0   4       39.86       39.88      2.77 o
   4   0   4      206.43      226.26     18.44 o
   6   0   4      216.31      200.47      2.78 o
   8   0   4      183.30      175.79      4.87 o
  10   0   4      209.70      212.48      6.54 o
  12   0   4       70.24       69.56      3.60 o
  14   0   4       54.22       56.72      5.25 o
  16   0   4       25.69       26.02      3.05 o
  18   0   4       11.16       11.70      1.54 o
  20   0   4       19.53       21.09      4.21 o
   1   1   4       13.47       14.42      0.44 o
   2   1   4        7.01        8.73      0.44 o
   3   1   4        1.58        1.56      0.20 o
   4   1   4       46.06       47.16      2.05 o
   5   1   4       35.32       31.96      0.65 o
   6   1   4        2.89        2.40      0.22 o
   7   1   4       15.09       15.45      0.49 o
   8   1   4       34.55       32.93      0.68 o
   9   1   4       16.95       17.38      0.61 o
  10   1   4       75.88       71.41      2.98 o
  11   1   4        2.34        2.82      0.30 o
  12   1   4        8.66        7.61      0.86 o
  13   1   4        1.82        1.95      0.29 o
  14   1   4        6.23        6.80      0.63 o
  15   1   4        1.69        2.14      0.33 o
  16   1   4        8.10        8.92      0.67 o
  17   1   4       10.49       12.68      1.09 o
  18   1   4        0.92        1.41      0.37 o
  19   1   4        0.53        0.70      0.45 o
   0   2   4       32.29       31.71      1.26 o
   1   2   4        6.36        6.84      0.42 o
   2   2   4       19.79       19.31      0.71 o
   3   2   4        3.21        3.34      0.29 o
   4   2   4       37.20       33.30      1.03 o
   5   2   4        8.13        8.04      0.39 o
   6   2   4       19.14       19.88      0.83 o
   7   2   4      121.22      116.74      5.65 o
   8   2   4       14.17       16.16      0.68 o
   9   2   4       13.34       15.19      0.82 o
  10   2   4       35.76       36.19      1.83 o
  11   2   4       16.85       15.18      0.63 o
  12   2   4       71.50       68.32      2.94 o
  13   2   4       17.61       18.50      0.71 o
  14   2   4       14.34       17.57      1.24 o
  15   2   4        8.61        9.45      0.77 o
  16   2   4        1.47        1.46      0.38 o
  17   2   4        9.05        9.89      0.83 o
  18   2   4        0.78        0.46      0.42 o
   1   3   4       38.43       38.70      1.82 o
   2   3   4       19.77       19.03      0.61 o
   3   3   4       20.61       20.57      0.63 o
   4   3   4       60.48       57.72      1.64 o
   5   3   4       14.55       14.87      0.64 o
   6   3   4       62.73       63.27      3.16 o
   7   3   4       17.47       17.19      1.59 o
   8   3   4       30.08       27.78      1.39 o
   9   3   4       42.67       38.19      1.91 o
  10   3   4        2.07        2.05      0.37 o
  11   3   4       73.77       70.36      4.16 o
  12   3   4        4.71        6.46      0.59 o
  13   3   4       52.38       47.01      4.32 o
  14   3   4       40.90       36.87      2.33 o
  15   3   4       11.87       12.05      0.80 o
  16   3   4       10.85       13.17      1.23 o
   0   4   4       19.88       19.32      1.05 o
   1   4   4        1.31        1.27      0.40 o
   2   4   4        1.31        1.64      0.35 o
   3   4   4       20.93       21.64      0.84 o
   4   4   4        5.27        5.63      0.45 o
   5   4   4       35.60       37.64      1.12 o
   6   4   4        3.95        3.67      0.42 o
   7   4   4       36.84       39.59      1.84 o
   8   4   4        8.38        9.42      0.62 o
   9   4   4       11.03       13.37      0.85 o
  10   4   4        0.34        0.85      0.37 o
  11   4   4        2.57        3.71      0.47 o
  12   4   4        4.97        5.07      0.52 o
  13   4   4        5.97        5.09      0.58 o
   1   5   4        1.21        2.14      0.50 o
   2   5   4       21.63       25.26      0.97 o
   3   5   4       30.50       34.30      1.02 o
   4   5   4       10.72       13.85      0.86 o
   5   5   4        3.45        2.94      0.48 o
   6   5   4        1.94        1.86      0.44 o
   7   5   4        3.85        5.01      0.52 o
   2   0   5        5.87        6.07      0.64 o
   4   0   5       15.43       15.40      0.93 o
   6   0   5      120.42      124.46      5.00 o
   8   0   5       54.68       58.38      1.86 o
  10   0   5       18.69       20.50      1.06 o
  12   0   5        0.40        0.43      0.42 o
  14   0   5        0.42        0.29      0.45 o
   0   1   5        2.82        2.69      0.44 o
   1   1   5       13.22       12.98      0.52 o
   2   1   5        0.92        1.37      0.32 o
   3   1   5       19.40       18.54      0.63 o
   4   1   5       42.95       41.28      0.81 o
   5   1   5        9.81       12.79      0.55 o
   6   1   5       41.53       41.08      0.86 o
   7   1   5       41.69       41.91      1.37 o
   8   1   5       15.86       16.04      0.62 o
   9   1   5        3.56        5.08      0.44 o
  10   1   5       28.19       29.60      1.35 o
  11   1   5        3.60        4.46      0.36 o
  12   1   5       13.59       17.82      0.77 o
  13   1   5        0.72        1.31      0.32 o
   1   2   5        1.24        1.40      0.31 o
   2   2   5       17.10       17.59      0.71 o
   3   2   5       15.34       15.50      0.66 o
   4   2   5       30.30       29.48      1.06 o
   5   2   5        1.69        2.30      0.36 o
   6   2   5        5.46        4.97      0.43 o
   7   2   5        9.52       11.75      0.56 o
   8   2   5       11.90       10.91      0.97 o
   9   2   5       13.62       12.20      1.54 o
  10   2   5       42.59       48.33      1.15 o
  11   2   5       26.69       30.60      1.06 o
  12   2   5        6.99        8.01      0.60 o
   0   3   5        4.90        4.70      0.95 o
   1   3   5        6.65        6.82      0.53 o
   2   3   5        1.24        1.43      0.57 o
   3   3   5        1.40        1.00      0.37 o
   4   3   5        3.94        3.54      0.44 o
   5   3   5        2.32        3.48      0.46 o
   6   3   5        4.78        4.03      0.44 o
   7   3   5       25.44       27.83      1.20 o
   8   3   5        8.35        9.32      0.61 o
 
